# Supplementary material for: Mass spectrometric analysis of the in vitro secretome from equine bone marrow-derived mesenchymal stromal cells to assess the effect of chondrogenic differentiation on response to interleukin-1β treatment
Source: Stem Cell Res Ther. 2020 May 20;11:187. doi: 10.1186/s13287-020-01706-7 (PMC7238576; doi:10.1186/s13287-020-01706-7)
Supplement: Supplementary file 1 — Additional file 1: Supplementary 1 and 2. Scatter plot with log2-transformed label free quantification (LFQ) values from mass spectrometry analysis of the secretomes harvested after 1) 48 h (48) and 2) 10 days (10) from equine bone marrow-derived mesenchymal stromal cells subjected to IL-1β stimulation (IL) for five days followed by five days without inflammation. At both time points, the secretome from naïve cells (EM) and chondrogenic differentiating cells (CM) was assessed. [file 13287_2020_1706_MOESM1_ESM.zip]

Archive with 2 entries (2 files):
- Supp_1.pptx
- Supp_2.pptx
